# Supplementary material for: On the Maximum Obtainable Purity and Resultant Maximum Useful Membrane Selectivity of a Membrane Separator
Source: Membranes (Basel). 2024 Jun 19;14(6):143. doi: 10.3390/membranes14060143 (PMC11206096; doi:10.3390/membranes14060143)
Supplement: Supplementary file 1 [file membranes-14-00143-s001.zip]

Archive with 1 entries (1 files):
- membranes-3042371-supplementary.pdf
